# Supplementary material for: Chloroplast Genome Evolution in Four Montane Zingiberaceae Taxa in China
Source: Front Plant Sci. 2022 Jan 10;12:774482. doi: 10.3389/fpls.2021.774482 (PMC8784687; doi:10.3389/fpls.2021.774482)
Supplement: Supplementary file 6 [file Data_Sheet_1.xlsx]

## Sheet: Supplementary Table 1
Supplementary Table 1. The GenBank accession numbers of 96 species used in phylogenetic analysis.
Number	Species	Genbank number
1	Aframomum angustifolium	MH603398
2	Wurfbainia compacta	NC036992
3	Alpinia galanga	MK940825
4	Amomum krervanh	NC036935
5	Alpinia katsumadae	NC048461
6	Alpinia nigra	MK940826
7	Alpinia officinarum	MK940823
8	Alpinia pumila	NC048462
9	Chamaecostus acaulis	MH603404
10	Curcuma aromatica	NC046602
11	Curcuma alismatifolia	NC050038
12	Curcuma amarissima	NC050039
13	Curcuma elata	NC050036
14	Cautleya gracilis	NC046845
15	Hellenia speciosa	MH603405
16	Costus viridis	MK262733
17	Dimerocostus strobilaceus	MH603413
18	Etlingera elatior	MH603418
19	Ensete glaucum	LC610748
20	Hedychium spicatum	NC047248
21	Kaempferia elegans	NC040852
22	Kaempferia galanga	NC040851
23	Lanxangia tsaoko	MK926774
24	Musa acuminata	LC609628
25	Musa balbisiana	NC028439
26	Musa itinerans	NC035723
27	Musella lasiocarpa	NC035637
28	Monocostus uniflorus	KF601572
29	Renealmia alpinia	MH603438
30	Roscoea humeana	NC046582
31	Roscoea tibetica	NC047420
32	Riedelia sp.	MH603439
33	Stahlianthus involucratus	MK262725
34	Scaphochlamys sp.	MH603440
35	Siphonochilus kirkii	MH603442
36	Siamanthus siliquosus	MH603441
37	Tapeinochilos ananassae	MH603446
38	Wurfbainia longiligularis	NC044774
39	Wurfbainia villosa	NC044746
40	Zingiber officinale	NC044775
41	Zingiber spectabile	NC020363
42	Zingiber zerumbet	NC049006
43	Alpinia calcarata	KX065416
44	Alpinia galanga	KF304424
45	Aframomum mala	FJ883016
46	Alpinia nigra	KX065419
47	Amomum pterocarpum	KF304441
48	Amomum subulatum	KX065426
49	Boesenbergia alba	KF982793
50	Boesenbergia kingii	KX065428
51	Boesenbergia meghalayensis	KR002076
52	Boesenbergia rotunda	KR002077
53	Curcuma amada	KX148599
54	Curcuma caesia	KX148596
55	Cautleya gracilis	KX065431
56	Curcuma longa	KF304500
57	Costus pulverulentus	AY673070
58	Chamaecostus subsessilis	KJ011476
59	Cautleya spicata	KX065430
60	Dimerocostus strobilaceus	KJ011478
61	Elettaria cardamomum	KX065425
62	Etlingera elatior	AY769845
63	Ensete glaucum	KT257626
64	Etlingera hemisphaerica	AF414470
65	Etlingera linguiformis	KX148602
66	Globba marantina	KX065412
67	Globba ophioglossa	KF304507
68	Globba schomburgkii	KX065413
69	Hedychium coronarium	KF304520
70	Hedychium ellipticum	KX065423
71	Hedychium flavum	KX065424
72	Hellenia globosa	KJ011479
73	Hornstedtia hainanensis	AF478766
74	Hornstedtia leonurus	MH396858
75	Kaempferia elegans	KX148593
76	Kaempferia galanga	KF304531
77	Kaempferia rotunda	KX148591
78	Musa acuminata	JF977066
79	Musa balbisiana	JF977072
80	Monolophus coenobialis	AF478731
81	Musa itinerans	JF977084
82	Musella lasiocarpa	KT257628
83	Monolophus saxicola	AF478732
84	Monocostus uniflorus	KJ011477
85	Plagiostachys albiflora	AY769840
86	Pommereschea lackneri	AF478776
87	Rhynchanthus beesianus	AF478784
88	Roscoea cautleyoides	KY210330
89	Roscoea purpurea	AF478787
90	Roscoea tibetica	KM384819
91	Stahlianthus involucratus	AF478796
92	Tapeinochilos queenslandiae	KJ011480
93	Wurfbainia villosa var. xanthioides	FJ980311
94	Zingiber officinale	KX148595
95	Zingiber rubens	KX065418
96	Zingiber zerumbet	KX148594
1-42 were chloroplast genome sequences, and 43-96 were ITS (Internal transcribed spacer) sequences

## Sheet: Supplementary Table 2
Supplementary Table 2. Gene list of the chloroplast genome of Zingiberaceae.
Category of genes	Group of genes	Name of genes
Photosynthesis	Rubisco	rbcL
related genes	Photosystem I	psaA, psaB, psaC, psaI, psaJ
	Assembly/stability of photosystem Ⅰ	**ycf3
	Photosystem II	psbA, psbB, psbC, psbD, psbE, psbF, psbH, psbI, psbJ, psbK, psbL, psbM, psbN, psbT, psbZ
	ATP synthase	atpA, atpB, atpE, *atpF, atpH, atpI
	cytochrome b/f complex	petA, *petB, *petD, petG, petL, petN
	cytochrome c synthesis	ccsA
	NADPH dehydrogenase	*ndhA, *ndhB, ndhC, ndhD, ndhE, ndhF, ndhG, ndhH, ndhI, ndhJ, ndhK
Transcription and translation	transcription	rpoA, rpoB, *rpoC1, rpoC2
related genes
	ribosomal proteins	rps2, rps3, rps4, rps7, rps8, rps11, **rps12, rps14, rps15, *rps16, rps18, rps19, *rpl2, rpl14, *rpl16, rpl20, rpl22, rpl23, rpl32, rpl33, rpl36
	translation initiation factor	infA
RNA genes	ribosomal RNA	rrn5, rrn4.5, rrn16, rrn23
	transfer RNA	*trnA-UGC, trnA-ACG, trnL-UAG, trnA-GUU, *trnI-GAU, trnV-GAC, trnL-CAA, trnH-CAU, trnP-UGG, trnT-CCA, trnM-CAU, *trnV-UAC, trnP-GAA, *trnL-UAA, trnT-UGU, trnS-GGA, trnfM-CAU, trnG-GCC, trnS-UGA, trnT-GGU, trnG-UUC, trnT-GUA, trnA-GUC, trnC-GCA, trnA-UCU, *trnG-UCC, trnS-GCU, trnG-UUG, *trnK-UUU, trnH-GUG, trnA-GUU
Other genes	RNA processing	matK
	carbon metabolism	cemA
	fatty acid synthesis	accD
	proteolysis	**clpP
Genes of unknown function	conserved reading frames	ycf1, ycf2, ycf4
*gene with one intron, **gene with two introns

## Sheet: Supplementary Table 3
Supplementary Table 3. Comparison of chloroplast genomes of Zingiberaceae.
Characteristics of	NCBI	cp genome	LSC size	SSC size	IR length	overall GC	GC content	GC content	GC content
cp genome	number	size (bp)	in bp	in bp	in bp	content (%)	in LSC (%)	in SSC (%)	in IR (%)
Alpinia pumila	NC048462	161920	87261	15317	29671	36.2	33.9	29.8	41.2
Wurfbainia longiligularis	NC044774	164068	88798	15352	29959	36	33.7	30	41.1
Curcuma amarissima	NC050038	162158	86982	15680	29748	36.2	34	29.6	41.2
Kaempferia elegans	NC040852	163555	88020	15989	29773	36.1	33.9	29.4	41.1
Lanxangia tsaoko	MK926774	163648	88741	15355	29776	36	33.7	29.8	41.1
Roscoea tibetica	NC047420	163515	88035	15854	29813	36.1	33.9	29.2	41.1
Stahlianthus involucratus	MK262725	163300	87498	15568	30117	36	33.8	29.6	40.9
Zingiber officinale	NC044775	162621	87486	15581	29777	36.1	33.8	29.7	41.1
Hedychium coronarium	MW769779	163474	88134	15776	29782	36.1	33.9	29.6	41.1
Hedychium villosum	MW769780	163540	88177	15819	29772	36.1	33.9	29.5	41.1
Cautleya gracilis	MW769781	163831	89237	15948	29323	36.1	33.8	29.5	41.3
Pommereschea lackneri	MW769782	163301	87918	15707	29838	36	33.8	29.3	41
Rhynchanthus beesianus	MW769783	162878	88170	16720	28994	36.1	33.9	29.3	41.4

## Sheet: Supplementary Table 4
Supplementary Table 4. Frequency of amino acid used in Zingiberaceae chloroplast genomes.
	A. pumila	W. longiligularis	C. amarissima	K. elegans	L. tsaoko	R. tibetica	S. involucratus	Z. officinale	H. coronarium	H. villosum	C. gracilis	P. lackneri	R. beesianus
Ala	0.05	0.05	0.05	0.051	0.051	0.05	0.05	0.05	0.05	0.05	0.051	0.05	0.051
Cys	0.011	0.011	0.011	0.011	0.012	0.011	0.011	0.011	0.011	0.011	0.011	0.012	0.011
Asp	0.04	0.04	0.04	0.04	0.041	0.04	0.041	0.04	0.04	0.04	0.04	0.04	0.04
Glu	0.055	0.055	0.055	0.055	0.055	0.055	0.055	0.055	0.055	0.055	0.055	0.055	0.055
Phe	0.056	0.057	0.056	0.056	0.056	0.056	0.056	0.056	0.056	0.056	0.056	0.057	0.056
Gly	0.064	0.064	0.064	0.064	0.064	0.064	0.063	0.064	0.064	0.064	0.064	0.064	0.064
His	0.024	0.024	0.024	0.024	0.024	0.024	0.024	0.024	0.024	0.024	0.023	0.024	0.024
Ile	0.088	0.087	0.088	0.088	0.088	0.088	0.088	0.088	0.088	0.088	0.088	0.088	0.088
Lys	0.058	0.058	0.058	0.058	0.058	0.058	0.058	0.057	0.058	0.058	0.058	0.058	0.057
Leu	0.103	0.103	0.103	0.103	0.103	0.103	0.103	0.103	0.103	0.103	0.103	0.103	0.104
Met	0.023	0.023	0.023	0.024	0.023	0.023	0.023	0.023	0.024	0.024	0.024	0.024	0.024
Asn	0.049	0.049	0.049	0.049	0.049	0.05	0.05	0.049	0.049	0.049	0.049	0.05	0.049
Pro	0.04	0.041	0.041	0.041	0.041	0.041	0.04	0.04	0.04	0.04	0.04	0.04	0.041
Gln	0.035	0.035	0.035	0.035	0.035	0.034	0.035	0.035	0.035	0.035	0.035	0.035	0.035
Arg	0.06	0.06	0.061	0.06	0.061	0.061	0.06	0.061	0.061	0.061	0.061	0.061	0.061
Ser	0.079	0.078	0.079	0.079	0.078	0.079	0.079	0.079	0.079	0.079	0.079	0.078	0.078
Thr	0.051	0.051	0.05	0.05	0.051	0.05	0.051	0.051	0.05	0.05	0.05	0.05	0.05
Val	0.054	0.053	0.054	0.054	0.053	0.054	0.054	0.053	0.053	0.054	0.053	0.053	0.054
Trp	0.017	0.017	0.017	0.017	0.017	0.017	0.017	0.017	0.017	0.017	0.017	0.017	0.017
Tyr	0.038	0.039	0.038	0.039	0.038	0.039	0.039	0.039	0.039	0.039	0.039	0.039	0.039
*（stop）	0.003	0.003	0.003	0.003	0.003	0.003	0.003	0.003	0.003	0.003	0.003	0.003	0.003

## Sheet: Supplementary Table 5
Supplementary Table 5. Positive sites for foreground lineages Prob(ω>1)
Gene	Sites	Gene	Sites
rpoA	22 I	ycf2	128 W
	49 M		220 L
	103 V		295 Q
	107 S		369 K
	125 P		569 Y
	165 S		576 D
	166 Q		755 Q
	239 L		1432 L
	257 D		2007 V
	294 I		2117 S

## Sheet: Supplementary Table 6
Supplementary Table 6. Number of RNA editing sites in the chloroplast genomes of Zingiberaceae.
	A. pumila	W. longiligularis	C. amarissima	K. elegans	L. tsaoko	R. tibetica	S. involucratus	Z. officinale	H. coronarium	H. villosum	C. gracilis	P. lackneri	R. beesianus
accD	5	5	5	5	5	4	5	5	5	5	5	5	5
atpA	1	1	1	1	1	1	1	1	1	1	1	1	1
atpB	2	1	2	2	2	2	2	2	2	2	1	2	2
atpF	1	1	1	1	1	1	1	1	1	1	1	1	1
atpI	1	1	1	1	1	1	1	1	1	1	1	2	1
ccsA	1	1	1	1	1	1	1	1	1	1	1	1	1
clpP	1	0	1	1	1	1	1	1	1	1	1	1	1
matK	4	4	4	5	4	5	4	3	4	4	4	4	4
ndhA	4	5	6	7	5	7	6	6	7	7	6	6	7
ndhB	11	11	9	10	9	11	9	10	11	11	11	10	9
ndhD	8	8	7	7	8	8	8	9	8	8	7	8	8
ndhF	7	7	6	6	7	6	7	6	6	6	6	5	6
ndhG	3	3	2	2	3	2	2	2	2	2	2	2	2
petB	2	2	2	2	2	2	2	2	2	2	2	2	2
psbB	1	1	1	2	1	1	1	1	1	1	1	1	1
psbF	1	1	1	1	1	1	1	1	1	1	1	1	1
rpl2	1	1	0	0	0	0	0	1	0	0	0	0	0
rpl20	3	3	3	3	3	3	3	3	3	3	3	3	3
rpoA	3	3	3	3	3	3	3	3	3	3	3	3	3
rpoB	4	5	5	4	4	4	5	4	4	4	4	4	4
rpoC1	2	2	2	2	2	2	2	2	2	2	2	2	2
rpoC2	3	3	3	5	3	3	3	3	4	4	3	4	3
rps2	1	1	1	1	1	1	1	1	0	0	1	1	1
rps8	1	1	1	1	1	1	1	1	1	1	1	1	1
rps14	3	3	3	3	3	3	3	3	3	3	3	3	3
rps16	1	1	1	1	1	1	2	1	1	1	1	1	1
ycf3	4	4	4	4	4	4	4	4	4	4	4	4	4
